# Supplementary material for: Sex-specific differences in transcriptome profiles of brain and muscle tissue of the tropical gar
Source: BMC Genomics. 2017 Apr 7;18:283. doi: 10.1186/s12864-017-3652-3 (PMC5383948; doi:10.1186/s12864-017-3652-3)
Supplement: Supplementary file 1 — Table S1. Extraction and library preparation details for each sample. Table S2. Top-matching unique BLAST alignments to SwissProt database separated by percent length coverage. Table S3. Top-matching unique BLAST alignments to SwissProt database combining multiple high-scoring segment pairs (HSPs). Table S4. Transcripts identified as significantly differentially expressed in male and female brain tissues that are upregulated in male brain tissue. Table S5. Expression values for transcripts identified as significantly differentially expressed between male and female brain tissues that are upregulated in male brain. Table S6. Transcripts identified as significantly differentially expressed in male and female brain tissues that are upregulated in female brain tissue. Table S7. Expression values for transcripts identified as significantly differentially expressed between male and female brain tissues that are upregulated in female brain. Table S8. Transcripts identified as significantly differentially expressed in male and female muscle tissues that are upregulated in male muscle. Table S9. Expression values of transcripts identified as significantly differentially expressed between male and female muscle tissues that are upregulated in male muscle. Table S10. Transcripts identified as significantly differentially expressed in male and female muscle tissues that are upregulated in female muscle. Table S11. Expression values of transcripts identified as significantly differentially expressed between male and female muscle tissues that are upregulated in female muscle. Table S12. Enriched and depleted Gene Ontology (GO) terms for male brain. Table S13. Enriched and depleted Gene Ontology (GO) terms for female brain. Table S14. Enriched Gene Ontology (GO) terms for male muscle. Table S15. Enriched and depleted Gene Ontology (GO) terms for female muscle. (XLSX 150 kb) [file 12864_2017_3652_MOESM1_ESM.xlsx]

## Sheet: Table S1
Table S1: Extraction and library preparation details for each sample.
Tissue	Individual	Disruption Technique	Prep Kit	PCR Cycles
Muscle	Male 1	Mallet	Qiagen RNeasy Plus Mini Kit	14
Brain	Male 1	Mallet	Qiagen RNeasy Plus Mini Kit	14
Gonad	Male 1	Mallet	Qiagen RNeasy Plus Mini Kit	14
Muscle	Female 1	Mallet	Qiagen RNeasy Plus Mini Kit	14
Brain	Female 1	Mallet	Qiagen RNeasy Plus Mini Kit	14
Muscle	Male 2	Bead Homogenizers	Macherey-Nagel Nucleospin RNA	13
Brain	Male 2	Bead Homogenizers	Macherey-Nagel Nucleospin RNA	13
Gonad	Male 2	Bead Homogenizers	Macherey-Nagel Nucleospin RNA	13
Muscle	Female 2	Bead Homogenizers	Macherey-Nagel Nucleospin RNA	13
Brain	Female 2	Mallet	Qiagen RNeasy Plus Mini Kit	13
Muscle	Male 3	Mallet	Qiagen RNeasy Plus Mini Kit	13
Brain	Male 3	Bead Homogenizers	Macherey-Nagel Nucleospin RNA	13
Gonad	Male 3	Mallet	Qiagen RNeasy Plus Mini Kit	13
Muscle	Female 3	Mallet	Qiagen RNeasy Plus Mini Kit	13
Brain	Female 3	Bead Homogenizers	Macherey-Nagel Nucleospin RNA	13

## Sheet: Table S2
Table S2: Top-matching unique BLAST alignments to SwissProt database separated by percent length coverage.
Percent length coverage	Number of transcripts	Cumulative Total
100	8373	8373
90	1676	10049
80	1155	11204
70	961	12165
60	957	13122
50	1009	14131
40	1000	15131
30	1003	16134
20	977	17111
10	621	17732

## Sheet: Table S3
Table S3: Top-matching unique BLAST alignments to SwissProt database combining multiple high-scoring segment pairs (HSPs). Transcripts were first grouped based on high-scoring segment pairs per transcript and database hit before alignment length was calculated.
Percent length coverage	Number of transcripts	Cumulative Total
100	9703	9703
90	2168	11871
80	1511	13382
70	1306	14688
60	1282	15970
50	1354	17324
40	1439	18763
30	1623	20386
20	1453	21839
10	501	22340

## Sheet: Table S4
Table S4: Transcripts identified as significantly differentially expressed in male and female brain tissues that are upregulated in male brain tissue.
Transcript Information	SwissProt BLASTX Hits			Gene Ontology Blast Hits
Transcript ID	Organism	% ID	Function	Cellular Component	Molecular Function	Biological Process
TRINITY_DN115411_c0_g1_i2	HEBP2_HUMAN	0.3988	Heme-binding protein 2	Cytoplasm, extracellular exosome, mitochondrion	None	Negative regulation of mitochondrial membrane potential, positive regulation of mitochondrial membrane permeability, positive regulation of necrotic cell death
TRINITY_DN136607_c3_g1_i1	KCC2B_MOUSE	0.8833	Calcium/calmodulin-dependent protein kinase type II subunit beta	Cytosol, microtubule organizing center, neuronal postsynaptic density, sarcoplasmic reticulum membrane, spindle midzone	ATP binding, calmodulin-dependent protein kinase activity, protein homodimerization activity, protein serine/threonine kinase activity	Activation of meiosis involved in egg activation, calcium ion transport, G1/S transition of mitotic cell cycle, inhibitory G-protein coupled receptor phosphorylation, long-term synaptic potentiation, neuromuscular process controlling balance, peptidyl-serine phosphorylation, positive regulation of apoptotic signaling pathway, positive regulation of dendritic spine morphogenesis, positive regulati…
TRINITY_DN123406_c2_g1_i4	ROA0_MOUSE	0.7	Heterogeneous nuclear ribonucleoprotein A0	Intracellular ribonucleoprotein complex, nucleoplasm	AU-rich element binding, nucleotide binding, poly(A) RNA binding, protein kinase binding	3'-UTR-mediated mRNA stabilization, inflammatory response, response to lipopolysaccharide
TRINITY_DN132645_c3_g1_i4	CTR1_HUMAN	0.7337	High affinity cationic amino acid transporter 1	Integral component of plasma membrane, membrane, plasma membrane	Antiporter activity, arginine transmembrane transporter activity, L-lysine transmembrane transporter activity, L-ornithine transmembrane transporter activity	Amino acid transport, arginine transmembrane transport, ion transport, L-lysine transmembrane transport, L-ornithine transmembrane transport, transmembrane transport, transport
TRINITY_DN126204_c1_g1_i5	PTPRF_DANRE	0.8533	Receptor-type tyrosine-protein phosphatase F	Integral component of membrane	Heparin binding, protein tyrosine phosphatase activity	Cell adhesion, sensory neuron axon guidance
TRINITY_DN134783_c0_g2_i2	FBN1_HUMAN	0.7502	Fibrillin-1	Basement membrane, extracellular exosome, extracellular matrix, extracellular region, extracellular space, microfibril, proteinaceous extracellular matrix	Calcium ion binding, extracellular matrix constituent conferring elasticity, extracellular matrix structural constituent, integrin binding, protein complex binding	Camera-type eye development, cellular response to insulin-like growth factor stimulus, cellular response to transforming growth factor beta stimulus, embryonic eye morphogenesis, extracellular matrix disassembly, extracellular matrix organization, heart development, metanephros development, post-embryonic eye morphogenesis, regulation of cellular response to growth factor stimulus, sequestering o…
TRINITY_DN133564_c7_g1_i3	GTR1_HUMAN	0.7449	Solute carrier family 2, facilitated glucose transporter member 1	N/A	N/A	N/A
TRINITY_DN129457_c0_g1_i2	PRC2A_RAT	0.743	Protein PRRC2A	N/A	N/A	N/A
TRINITY_DN134456_c0_g1_i9	MA7D1_MOUSE	0.6132	MAP7 domain-containing protein 1	Cytoplasm, microtubule cytoskeleton, spindle	Structural molecule activity	Microtubule cytoskeleton organization
TRINITY_DN75034_c0_g1_i1	N/A	N/A	N/A	N/A	N/A	N/A
TRINITY_DN127708_c0_g1_i1	BICR1_DANRE	0.4396	Bicaudal D-related protein 1	Centrosome, cytoplasm	Dynactin binding, Rab GTPase binding	Golgi to secretory granule transport, neuron projection development
TRINITY_DN131692_c1_g1_i3	KDM5C_HUMAN	0.6633	Lysine-specific demethylase 5C	Nucleoplasm, nucleus	DNA binding, histone demethylase activity (H3-K4 specific), oxidoreductase activity acting on paired donors with incorporation or reduction of molecular oxygen 2-oxoglutarate as one donor and incorporation of one atom each of oxygen into both donors, zinc ion binding	Chromatin organization, histone H3-K4 demethylation, negative regulation of transcription DNA-templated, rhythmic process, transcription DNA-templated
TRINITY_DN132182_c0_g3_i2	RN182_AILME	0.4981	E3 ubiquitin-protein ligase RNF182	N/A	N/A	N/A
TRINITY_DN117198_c0_g1_i1	HTF4_MOUSE	0.7809	Transcription factor 12	Cytoplasm, nuclear chromatin, nucleus, RNA polymerase II transcription factor complex, transcription factor complex	bHLH transcription factor binding, cAMP response element binding, DNA binding, molecular_function^E-box binding, protein heterodimerization activity, protein homodimerization activity, RNA polymerase II core promoter proximal region sequence-specific DNA binding, SMAD binding, transcription factor activity, sequence-specific DNA binding, transcription factor binding, transcriptional activator act…	Positive regulation of gene expression, positive regulation of neuron differentiation, positive regulation of transcription from RNA polymerase II promoter, positive regulation of transcription, DNA-templated, transcription from RNA polymerase II promoter
TRINITY_DN134899_c1_g3_i5	ADCY6_HUMAN	0.7182	Adenylate cyclase type 6	Cilium, endosome, integral component of membrane, intrinsic component of plasma membrane, membrane, membrane raft, microvillus membrane, plasma membrane, sarcolemma	Adenylate cyclase activity, ATP binding, calcium- and calmodulin-responsive adenylate cyclase activity, metal ion binding, protein kinase binding	Activation of phospholipase C activity, activation of protein kinase A activity, adenylate cyclase-activating G-protein coupled receptor signaling pathway, adenylate cyclase-inhibiting G-protein coupled receptor signaling pathway, cAMP biosynthetic process, cAMP-mediated signaling, cellular response to catecholamine stimulus, cellular response to forskolin, cellular response to glucagon stimulus,…
TRINITY_DN131237_c0_g1_i5	SPTN1_CHICK	0.8956	Spectrin alpha chain, non-erythrocytic 1	N/A	N/A	N/A
TRINITY_DN131514_c1_g8_i1	CRY1_CHICK	0.91	Cryptochrome-1	Cytosol, nucleus, photoreceptor disc membrane, photoreceptor outer segment membrane	Nucleotide binding, photoreceptor activity	Protein-chromophore linkage, regulation of transcription DNA-templated, rhythmic process, transcription DNA-templated
TRINITY_DN134322_c3_g1_i5	VAMP2_RAT	0.9891	Vesicle-associated membrane protein 2	Cell junction, integral component of membrane, neuron projection, plasma membrane, synaptic vesicle membrane	None	Vesicle-mediated transport
TRINITY_DN133945_c0_g1_i12	C2D1B_XENLA	0.6636	Coiled-coil and C2 domain-containing protein 1B	Nucleoplasm, nucleus	RNA polymerase II core promoter proximal region sequence-specific DNA binding, RNA polymerase II transcription factor activity sequence-specific DNA binding, transcriptional repressor activity, RNA polymerase II core promoter proximal region sequence-specific binding	Negative regulation of transcription from RNA polymerase II promoter, transcription DNA-templated
TRINITY_DN133743_c0_g2_i3	RGRF2_DANRE	0.9109	Ras-specific guanine nucleotide-releasing factor 2	Endoplasmic reticulum membrane, plasma membrane	Rho guanyl-nucleotide exchange factor activity	Regulation of Rho protein signal transduction, small GTPase mediated signal transduction
TRINITY_DN126301_c0_g1_i1	SREK1_MOUSE	0.93	Splicing regulatory glutamine/lysine-rich protein 1	Nucleoplasm, spliceosomal complex	Nucleotide binding, poly(A) RNA binding	mRNA processing, RNA splicing
TRINITY_DN112846_c0_g1_i2	P_PIG	0.6407	P protein	Integral component of membrane, melanosome membrane	Transporter activity	Anion transmembrane transport
TRINITY_DN133640_c5_g3_i6	DYST_HUMAN	0.7602	Dystonin	Actin cytoskeleton, axon, cell cortex, cytoplasm, cytoplasmic, membrane-bounded vesicle, cytoplasmic side of plasma membrane, endoplasmic reticulum membrane, focal adhesion, H zone, hemidesmosome, integral component of membrane, intercalated disc, intermediate filament, membrane, microtubule cytoskeleton, microtubule plus-end, neuronal postsynaptic density, nuclear envelope, nucleus, perinuclear …	Calcium ion binding, microtubule plus-end binding, protein homodimerization activity	Axonogenesis, cell adhesion, cell cycle arrest, intermediate filament cytoskeleton organization, intracellular transport, retrograde axonal transport
TRINITY_DN137204_c3_g4_i4	CAC1B_HUMAN	0.6985	Voltage-dependent N-type calcium channel subunit alpha-1B	Cell surface, voltage-gated calcium channel complex	ATP binding, calcium ion binding, voltage-gated calcium channel activity	Calcium ion transport
TRINITY_DN124508_c0_g1_i4	D19L3_HUMAN	0.655	Probable C-mannosyltransferase DPY19L3	Integral component of membrane, nuclear inner membrane	Mannosyltransferase activity	Protein C-linked glycosylation via 2'-alpha-mannosyl-L-tryptophan
TRINITY_DN136584_c0_g1_i5	CPNE3_HUMAN	0.7262	Copine-3	Cytoplasm, cytosol, extracellular exosome, membrane, nucleus, plasma membrane	Calcium ion binding, calcium-dependent phospholipid binding, endopeptidase activity, NF-kappaB binding, phosphatidylserine binding, protein homodimerization activity, transporter activity	Cellular response to calcium ion, glycerophospholipid biosynthetic process, lipid metabolic process, negative regulation of DNA binding, negative regulation of gene expression, negative regulation of NIK/NF-kappaB signaling, neuron projection extension, phospholipid metabolic process, positive regulation of neuron differentiation, positive regulation of protein kinase B signaling, positive regula…
TRINITY_DN92115_c0_g1_i1	ELMD2_MOUSE	0.6473	ELMO domain-containing protein 2	Membrane	GTPase activator activity	Regulation of defense response to virus
TRINITY_DN133100_c0_g5_i3	BAG2_MOUSE	0.7186	BAG family molecular chaperone regulator 2	N/A	N/A	N/A
TRINITY_DN127633_c1_g1_i3	DLGP4_HUMAN	0.5638	Disks large-associated protein 4	N/A	N/A	N/A
TRINITY_DN136152_c0_g1_i17	BRD2_HUMAN	0.615	Bromodomain-containing protein 2	Cytoplasm, nucleus	Chromatin binding, lysine-acetylated histone binding	Chromatin modification, nucleosome assembly, regulation of transcription from RNA polymerase II promoter, transcription DNA-templated
TRINITY_DN133556_c1_g1_i1	CSKI1_HUMAN	0.6225	Caskin-1	Cytoplasm	N/A	Signal transduction
TRINITY_DN133990_c0_g1_i2	NPNT_MOUSE	0.6482	Nephronectin	Basement membrane, extracellular exosome, extracellular matrix, extracellular region, membrane, proteinaceous extracellular matrix, smooth muscle contractile fiber	Calcium ion binding, integrin binding	Branching involved in ureteric bud morphogenesis, cell-cell adhesion mediated by integrin, cell-matrix adhesion, cellular response to tumor necrosis factor, establishment of protein localization, extracellular matrix organization, pilomotor reflex, positive regulation of alkaline phosphatase activity, positive regulation of cell-substrate adhesion, positive regulation of ERK1 and ERK2 cascade, po…
TRINITY_DN136154_c1_g1_i1, TRINITY_DN136154_c1_g1_i6	REEP2_BOVIN	0.6703	Receptor expression-enhancing protein 2	Integral component of membrane	cAMP binding, ion channel activity	Response to stimulus, visual perception
TRINITY_DN100565_c0_g1_i2	COCH_CHICK	0.6303	Cochlin	Extracellular exosome, extracellular matrix, proteinaceous extracellular matrix	Collagen binding	Defense response to bacterium, positive regulation of innate immune response, regulation of cell shape, sensory perception of sound
TRINITY_DN132106_c0_g1_i2	LPPR5_HUMAN	0.6013	N/A	N/A	N/A	N/A
TRINITY_DN137102_c1_g1_i7	DAF_HUMAN	0.4032	Complement decay-accelerating factor	Anchored component of membrane, cell surface, cytosol, extracellular exosome, extracellular region, integral component of plasma membrane, membrane raft, plasma membrane	Lipid binding, virus receptor activity	CD4-positive, alpha-beta T cell cytokine production, complement activation, classical pathway, innate immune response, negative regulation of complement activation, positive regulation of CD4-positive, alpha-beta T cell activation, positive regulation of CD4-positive, alpha-beta T cell proliferation, positive regulation of cytosolic calcium ion concentration, regulation of complement activation, …
TRINITY_DN135813_c3_g1_i6	N/A	N/A	N/A	N/A	N
TRINITY_DN135009_c5_g2_i2	DEDD_HUMAN	0.7241	Death effector domain-containing protein	Cytoplasm, nucleolus	DNA binding	Decidualization, extrinsic apoptotic signaling pathway via death domain receptors, negative regulation of protein catabolic process, negative regulation of transcription of nuclear large rRNA transcript from RNA polymerase I promoter, regulation of apoptotic process, spermatogenesis, transcription DNA-templated
TRINITY_DN134239_c0_g2_i2	TDH_BOVIN	0.8204	L-threonine 3-dehydrogenase, mitochondrial	Mitochondrion	Coenzyme binding, L-threonine 3-dehydrogenase activity	L-threonine catabolic process to glycine
TRINITY_DN119850_c0_g1_i2	AAA1_RAT	0.7815	Asc-type amino acid transporter 1	Dendrite, integral component of membrane	Antiporter activity, D-serine transmembrane transporter activity, L-serine transmembrane transporter activity, neutral amino acid transmembrane transporter activity, D-alanine transport	D-serine transport, L-serine transport, neutral amino acid transport
TRINITY_DN135990_c3_g5_i1	LIPA2_MOUSE	0.6726	Liprin-alpha-2	Cell surface, cytoplasm, extracellular exosome, synapse	Protein complex binding	N/A
TRINITY_DN96026_c0_g1_i1	PP2BA_BOVIN	0.7889	Serine/threonine-protein phosphatase 2B catalytic subunit alpha isoform	Calcineurin complex, cytoplasm, cytosol, mitochondrion, nucleoplasm, sarcolemma, Z disc	Calcium ion binding, calmodulin binding, calmodulin-dependent protein phosphatase activity, drug binding, enzyme binding, protein dimerization activity, protein serine/threonine phosphatase activity	Calcineurin-NFAT signaling cascade, calcium ion transport, cardiac muscle hypertrophy in response to stress, cellular response to drug, cellular response to glucose stimulus, dephosphorylation, excitatory postsynaptic potential, Fc-epsilon receptor signaling pathway, G1/S transition of mitotic cell cycle, innate immune response, modulation of synaptic transmission, multicellular organismal respon…
TRINITY_DN109437_c0_g1_i4	MATR3_MOUSE	0.3422	Matrin-3	Membrane, nuclear matrix, nucleoplasm, nucleus	Nucleotide binding, poly(A) RNA binding, zinc ion binding	Heart valve development, posttranscriptional regulation of gene expression, ventricular septum development
TRINITY_DN137017_c0_g2_i2	N/A	N/A	N/A	N/A	N/A	N/A
TRINITY_DN133816_c0_g1_i6	TP53B_HUMAN	0.5296	Tumor suppressor p53-binding protein 1	Condensed chromosome kinetochore, cytoplasm, DNA repair complex, nuclear chromosome, telomeric region, nucleoplasm, nucleus, replication fork	Damaged DNA binding, methylated histone binding, p53 binding, RNA polymerase II activating transcription factor binding, RNA polymerase II transcription cofactor activity, telomeric DNA binding	Cellular response to DNA damage stimulus, cellular response to X-ray, DNA damage checkpoint, DNA repair, double-strand break repair, double-strand break repair via homologous recombination, double-strand break repair via nonhomologous end joining, positive regulation of sequence-specific DNA binding transcription factor activity, positive regulation of transcription from RNA polymerase II promote…
TRINITY_DN135931_c0_g2_i1	CROCC_HUMAN	0.512	Rootletin	Actin cytoskeleton, centriole, centrosome, ciliary rootlet, cytoplasm, extracellular exosome photoreceptor inner segment, plasma membrane	Kinesin binding, structural molecule activity	Cell cycle, cell projection organization, centriole-centriole cohesion, centrosome organization, ciliary basal body organization, epithelial structure maintenance, establishment of organelle localization, photoreceptor cell maintenance, protein localization, protein localization to organelle
TRINITY_DN132055_c7_g1_i2	N/A	N/A	N/A	N/A	N/A	N/A
TRINITY_DN131688_c0_g1_i4, TRINITY_DN131688_c0_g1_i2	KANK1_HUMAN	0.6186	KN motif and ankyrin repeat domain-containing protein 1	Cytoplasm, nucleus, plasma membrane, ruffle membrane	Beta-catenin binding	Negative regulation of actin filament polymerization, negative regulation of cell migration, negative regulation of insulin receptor signaling pathway,negative regulation of lamellipodium morphogenesis, negative regulation of neuron projection development, negative regulation of Rho protein signal transduction, negative regulation of ruffle assembly, negative regulation of substrate adhesion-depe…
TRINITY_DN129468_c4_g1_i4	CTRO_MOUSE	0.7525	Citron Rho-interacting kinase	N/A	N/A	N/A
TRINITY_DN120050_c1_g1_i1	ACOD_CYPCA	0.8025	Acyl-CoA desaturase	Endoplasmic reticulum membrane, integral component of membrane	Iron ion binding, oxidoreductase activity, stearoyl-CoA 9-desaturase activity	Unsaturated fatty acid biosynthetic process
TRINITY_DN133816_c1_g1_i6	TP53B_HUMAN	0.6375	Tumor suppressor p53-binding protein 1	Condensed chromosome kinetochore, cytoplasm, DNA repair complex, nuclear chromosome, telomeric region, nucleoplasm, nucleus, replication fork	Damaged DNA binding, methylated histone binding, binding, RNA polymerase II activating transcription factor binding, RNA polymerase II transcription cofactor activity, telomeric DNA binding	Cellular response to DNA damage stimulus, cellular response to X-ray, DNA damage checkpoint, DNA repair, double-strand break repair, double-strand break repair via homologous recombination, double-strand break repair via nonhomologous end joining, positive regulation of sequence-specific DNA binding transcription factor activity, positive regulation of transcription from RNA polymerase II promote…
TRINITY_DN135040_c1_g1_i2	L1CAM_TAKRU	0.5028	Neural cell adhesion molecule L1	Axonal growth cone, integral component of membrane, plasma membrane	N/A	Cell adhesion, positive regulation of axon extension
TRINITY_DN127680_c0_g1_i5	LRBA_MOUSE	0.6193	Lipopolysaccharide-responsive and beige-like anchor protein	Cytoplasmic, membrane-bounded vesicle, endoplasmic reticulum, integral component of membrane, lysosome, membrane, plasma membrane, trans-Golgi network	Protein kinase A binding	Endosomal transport, protein localization, signal transduction
TRINITY_DN122729_c2_g1_i3	SPF45_MOUSE	0.842	Splicing factor 45	Nucleoplasm, spliceosomal complex	Nucleotide binding, RNA binding	Alternative mRNA splicing, via spliceosome, RNA splicing, via transesterification reactions
TRINITY_DN132320_c2_g1_i5	GANAB_MACFA	0.6583	Neutral alpha-glucosidase AB	Endoplasmic reticulum, Golgi apparatus, melanosome	Carbohydrate binding, glucan 1,3-alpha-glucosidase activity, carbohydrate metabolic process	N/A
TRINITY_DN135717_c0_g1_i3	KAT6A_HUMAN	0.7639	Histone acetyltransferase KAT6A	Golgi apparatus, MOZ/MORF histone acetyltransferase complex, nucleolus, nucleoplasm, nucleosome, nucleus, PML body	Acetyltransferase activity, chromatin binding, DNA binding, histone acetyltransferase activity, transcription coactivator activity, transcription factor binding, zinc ion binding	Aorta morphogenesis, cellular senescence, chromatin organization, DNA packaging, embryonic hemopoiesis, face morphogenesis, heart morphogenesis, histone acetylation, histone H3 acetylation, myeloid cell differentiation, negative regulation of sequence-specific DNA binding transcription factor activity, negative regulation of transcription, DNA-templated, nucleosome assembly, positive regulation o…
TRINITY_DN134119_c1_g1_i1	APLP1_HUMAN	0.4762	Amyloid-like protein 1	Extracellular exosome, integral component of membrane, membrane, nucleus, plasma membrane	DNA binding, heparin binding, identical protein binding, transition metal ion binding	Cellular copper ion homeostasis, cholesterol metabolic process, extracellular matrix organization, forebrain development, locomotory behavior, mating behavior, midbrain development, neuromuscular process controlling balance, regulation of epidermal growth factor-activated receptor activity, regulation of protein binding, suckling behavior
TRINITY_DN120347_c0_g1_i1	MCA3_HUMAN	0.6474	Eukaryotic translation elongation factor 1 epsilon-1	Eytoplasm, cytosol, extracellular exosome, nucleus	Glutathione transferase activity, translation elongation factor activity	Gene expression, glutathione metabolic process, negative regulation of cell proliferation, positive regulation of apoptotic process, positive regulation of DNA damage response, signal transduction by p53 class mediator, translational elongation, tRNA aminoacylation for protein translation
TRINITY_DN132546_c5_g1_i2	N/A	N/A	N/A	N/A	N/A	N/A
TRINITY_DN128091_c2_g1_i6	N/A	N/A	N/A	N/A	N/A	N/A
TRINITY_DN123523_c0_g1_i1	FZD1_XENLA	0.937	Frizzled-1	Integral component of membrane, plasma membrane	G-protein coupled receptor activity, Wnt-activated receptor activity	Multicellular organism development, Wnt signaling pathway
TRINITY_DN132145_c0_g2_i4	PSD1_RAT	0.5948	PH and SEC7 domain-containing protein 1	Integral component of membrane, plasma membrane, ruffle	ARF guanyl-nucleotide exchange factor activity, guanine nucleotide transmembrane transporter activity, phospholipid binding	Guanine nucleotide transmembrane transport, guanine transport, neuron differentiation, regulation of ARF protein signal transduction
TRINITY_DN129936_c0_g2_i4	ETV1_HUMAN	0.8004	ETS translocation variant 1	Nucleus	RNA polymerase II core promoter proximal region sequence-specific DNA binding, transcription factor activity, sequence-specific DNA binding, transcriptional activator activity, RNA polymerase II core promoter proximal region sequence-specific binding	Axon guidance, mechanosensory behavior, muscle organ development, peripheral nervous system neuron development, positive regulation of transcription from RNA polymerase II promoter, transcription from RNA polymerase II promoter
TRINITY_DN118480_c0_g1_i2	RN128_MOUSE	0.5677	E3 ubiquitin-protein ligase RNF128	Cytoskeleton, endoplasmic reticulum, Golgi apparatus, integral component of membrane, late endosome, perinuclear region of cytoplasm	Ligase activity, ubiquitin protein ligase activity, zinc ion binding	Negative regulation of cytokine biosynthetic process, regulation of protein stability
TRINITY_DN128911_c2_g2_i9	RPGR_CANFA	0.593	N/A	N/A	N/A	N/A
TRINITY_DN129448_c0_g1_i4	N/A	N/A	N/A	N/A	N/A	N/A
TRINITY_DN128738_c5_g1_i4	ELAV3_XENLA	0.9233	ELAV-like protein 3	Intracellular ribonucleoprotein complex	Nucleotide binding, RNA binding	Cell differentiation, nervous system development
TRINITY_DN122079_c0_g2_i2	SYWC_PONAB	0.8056	Tryptophan--tRNA ligase, cytoplasmic	Cytoplasm	ATP binding, tryptophan-tRNA ligase activity	Angiogenesis, tryptophanyl-tRNA aminoacylation
TRINITY_DN107105_c0_g1_i1	CTDP1_HUMAN	0.7017	RNA polymerase II subunit A C-terminal domain phosphatase	Actin cytoskeleton, centrosome, cytoplasm, DNA-directed RNA polymerase II, holoenzyme, midbody, nucleoplasm, spindle, spindle midzone, spindle pole	CTD phosphatase activity	Cell division, dephosphorylation of RNA polymerase II C-terminal domain, exit from mitosis, gene expression, negative regulation of cell growth involved in cardiac muscle cell development, positive regulation of viral transcription, protein dephosphorylation, transcription elongation from RNA polymerase II promoter, transcription from RNA polymerase II promoter, viral process
TRINITY_DN126622_c3_g3_i1	SYMC_XENLA	0.6634	Methionine--tRNA ligase, cytoplasmic	Cytoplasm	ATP binding, methionine-tRNA ligase activity, tRNA binding	Methionyl-tRNA aminoacylation
TRINITY_DN135916_c4_g1_i3	EHMT2_MOUSE	0.7173	Histone-lysine N-methyltransferase EHMT2	Intermediate filament cytoskeleton, nuclear chromatin, nucleoplasm, nucleus	C2H2 zinc finger domain binding, histone methyltransferase activity (H3-K27 specific), histone methyltransferase activity (H3-K9 specific), histone-lysine N-methyltransferase activity, p53 binding, promoter-specific chromatin binding, protein-lysine N-methyltransferase activity, RNA polymerase II regulatory region sequence-specific DNA binding, zinc ion binding	Cellular response to drug, cellular response to starvation, DNA methylation, DNA methylation on cytosine within a CG sequence, fertilization, germ cell development, histone H3-K27 methylation, histone H3-K9 methylation, histone lysine methylation, histone methylation, long-term memory, negative regulation of autophagosome assembly, negative regulation of transcription from RNA polymerase II promo…
TRINITY_DN71583_c0_g2_i1	FXYD6_MACFA	0.6667	FXYD domain-containing ion transport regulator 6	Integral component of membrane	Ion channel activity	N/A
TRINITY_DN132478_c1_g1_i2	BBS1_HUMAN	0.6269	Bardet-Biedl syndrome 1 protein	Axoneme, BBSome, centrosome, ciliary basal body, ciliary membrane, cytosol	Patched binding, RNA polymerase II repressing transcription factor binding, smoothened binding	Cilium assembly, Golgi to plasma membrane protein transport, nonmotile primary cilium assembly, organelle organization, photoreceptor cell maintenance, protein localization to cilium, response to stimulus, retina homeostasis, visual perception
TRINITY_DN136571_c1_g1_i1	GBF1_HUMAN	0.7855	Golgi-specific brefeldin A-resistance guanine nucleotide exchange factor 1	Cell leading edge, cis-Golgi network, endoplasmic reticulum lumen, endoplasmic reticulum-Golgi intermediate compartment, Golgi apparatus, Golgi membrane, Golgi stack, lipid particle, membrane, mitochondrion, peroxisome, trans-Golgi network	ARF guanyl-nucleotide exchange factor activity, phosphatidylinositol-3,4,5-trisphosphate binding, phosphatidylinositol-3,5-bisphosphate binding	Cell activation involved in immune response, COPI coating of Golgi vesicle, endoplasmic reticulum-Golgi intermediate compartment organization, establishment of monopolar cell polarity, Golgi disassembly, Golgi organization, Golgi to endosome transport, membrane organization, neutrophil chemotaxis, organelle organization, positive regulation of GTPase activity, post-Golgi vesicle-mediated transpor…
TRINITY_DN135625_c2_g1_i1	DYH2_MOUSE	0.7588	Dynein heavy chain 2, axonemal	Inner dynein arm, microtubule, motile primary cilium	ATP binding, microtubule motor activity	Microtubule-based movement
TRINITY_DN119186_c0_g1_i1	ZEP1_HUMAN	0.5133	Zinc finger protein 40	Mitochondrion, nucleus	DNA binding, metal ion binding, RNA polymerase II distal enhancer sequence-specific DNA binding, sequence-specific DNA binding, transcription regulatory region DNA binding, transcriptional repressor activity, RNA polymerase II distal enhancer sequence-specific binding	Multicellular organism development, signal transduction, transcription from RNA polymerase II promoter
TRINITY_DN80590_c0_g1_i2	RLP24_DANRE	0.8634	Probable ribosome biogenesis protein RLP24	Cytosolic large ribosomal subunit, nucleolus	Structural constituent of ribosome	Assembly of large subunit precursor of preribosome, ribosomal large subunit assembly, translation
TRINITY_DN164758_c0_g1_i1	THIOM_BOVIN	0.7016	Thioredoxin, mitochondrial	Dendrite, mitochondrial matrix, mitochondrion, neuronal cell body, nucleolus	Oxidoreductase activity, acting on a sulfur group of donors, disulfide as acceptor, peptide-methionine (R)-S-oxide reductase activity, peptide-methionine (S)-S-oxide reductase activity, protein disulfide oxidoreductase activity	Cell redox homeostasis, cellular response to nutrient levels, cellular response to oxidative stress, glycerol ether metabolic process, oxidation-reduction process, protein folding, response to axon injury, response to drug, response to glucose, response to hormone, esponse to hypoxia, response to nutrient, response to organic cyclic compound, response to reactive oxygen species, sulfate assimilat…
TRINITY_DN126160_c0_g1_i2	CDHR2_HUMAN	0.35	Cadherin-related family member 2	Apical plasma membrane, brush border, cell junction, extracellular exosome, integral component of membrane	Calcium ion binding, cell adhesion, homophilic cell adhesion via plasma membrane adhesion molecules, negative regulation of cell growth	N/A
TRINITY_DN134649_c0_g1_i6	MITF_MOUSE	0.7561	Microphthalmia-associated transcription factor	Nucleus, protein complex	Chromatin binding, DNA binding, RNA polymerase II core promoter proximal region sequence-specific DNA binding, RNA polymerase II core promoter sequence-specific DNA binding, sequence-specific DNA binding, transcription factor activity, RNA polymerase II distal enhancer sequence-specific binding, transcription factor activity, sequence-specific DNA binding, transcriptional activator activity, RNA …	Bone remodeling, camera-type eye development, canonical Wnt signaling pathway involved in negative regulation of apoptotic process, cell differentiation, cell fate commitment, mast cell migration, melanocyte differentiation, negative regulation of apoptotic process, negative regulation of transcription from RNA polymerase II promoter, osteoclast differentiation, pigmentation, positive regulation …
TRINITY_DN131734_c5_g1_i1	N/A	N/A	N/A	N/A	N/A	N/A
TRINITY_DN131775_c2_g2_i2	S12A4_RABIT	0.8389	Solute carrier family 12 member 4	Integral component of membrane	Potassium:chloride symporter activity	Potassium ion transport
TRINITY_DN96745_c0_g1_i4	N/A	N/A	N/A	N/A	N/A	N/A
TRINITY_DN117915_c0_g2_i4	CLPP_MOUSE	0.8155	ATP-dependent Clp protease proteolytic subunit, mitochondrial	N/A	N/A	N/A
TRINITY_DN125782_c0_g2_i2	AR13B_DANRE	0.726	ADP-ribosylation factor-like protein 13B	Axoneme, ciliary membrane, cilium, motile cilium, primary cilium	GTP binding	Cilium assembly, dorsal/ventral pattern formation, formation of radial glial scaffolds, heart looping, interneuron migration from the subpallium to the cortex, left/right axis specification, neural tube patterning, nonmotile primary cilium assembly, organelle organization, small GTPase mediated signal transduction, smoothened signaling pathway
Note: Transcript ID: Trinity transcript name, Top Hit: top SwissProt BLASTX hit, % ID: Percent identity, Function: putative function from top SwissProt BLASTX hit.

## Sheet: Table S5
Table S5: Expression values (Trimmed mean of M-values, TMM) for transcripts identified as significantly differentially expressed between male and female brain tissues that are upregulated in male brain.
Transcript Information						Brain
Transcript ID	Organism	logFC	logCPM	PValue	FDR	Female 1	Female 2	Female 3	Male 1	Male 2	Male 3
TRINITY_DN115411_c0_g1_i2	HEBP2_HUMAN	-12.9562	4.68603	3.77062e-08	0.00291887	0	0	0	30.408	32.889	29.567
TRINITY_DN136607_c3_g1_i1	KCC2B_MOUSE	-12.9609	4.69097	1.29911e-07	0.00502826	0	0	0	3.193	21.696	21.772
TRINITY_DN123406_c2_g1_i4	ROA0_MOUSE	-11.767	3.5057	4.75625e-07	0.0074401	0	0	0	29.174	44.459	27.999
TRINITY_DN132645_c3_g1_i4	CTR1_HUMAN	-12.5585	4.29101	4.75648e-07	0.0074401	0	0	0	1.169	12.966	4.409
TRINITY_DN126204_c1_g1_i5	PTPRF_DANRE	-13.4224	5.15071	5.23234e-07	0.0074401	0	0	0	0.331	16.174	7.423
TRINITY_DN134783_c0_g2_i2	FBN1_HUMAN	-11.7694	3.50795	5.7667e-07	0.0074401	0	0	0	3.379	3.575	1.75
TRINITY_DN133564_c7_g1_i3	GTR1_HUMAN	-11.576	3.31682	7.73532e-07	0.00855427	0	0	0	5.854	7.063	3.099
TRINITY_DN129457_c0_g1_i2	PRC2A_RAT	-11.3307	3.07519	1.70599e-06	0.0137468	0	0.012	0	2.693	11.444	8.506
TRINITY_DN134456_c0_g1_i9	MA7D1_MOUSE	-11.8518	3.59015	1.77582e-06	0.0137468	0	0	0	1.201	15.961	8.793
TRINITY_DN75034_c0_g1_i1	N/A	-11.1213	2.86813	2.15815e-06	0.0151877	0	0	0	23.215	12.097	16.931
TRINITY_DN127708_c0_g1_i1	BICR1_DANRE	-11.5984	3.33808	2.70069e-06	0.016412	0	0	0	15.498	2.213	4.029
TRINITY_DN131692_c1_g1_i3	KDM5C_HUMAN	-11.0225	2.77196	2.96359e-06	0.016412	0	0	0	1.476	4.725	2.824
TRINITY_DN132182_c0_g3_i2	RN182_AILME	-11.2546	2.99984	2.96817e-06	0.016412	0	0	0	2.016	4.773	13.084
TRINITY_DN117198_c0_g1_i1	HTF4_MOUSE	-10.7916	2.54511	3.5089e-06	0.0181085	0	0	0	1.855	2.807	3.251
TRINITY_DN134899_c1_g3_i5	ADCY6_HUMAN	-10.954	2.70498	4.59802e-06	0.0183791	0	0	0	0.992	4.874	2.431
TRINITY_DN131237_c0_g1_i5	SPTN1_CHICK	-10.6336	2.39046	4.69004e-06	0.0183791	0	0	0	1.234	1.575	1.302
TRINITY_DN131514_c1_g8_i1	CRY1_CHICK	-11.0115	2.76092	4.83381e-06	0.0183791	0	0	0	0.911	2.797	5.927
TRINITY_DN134322_c3_g1_i5	VAMP2_RAT	-11.9988	3.73602	5.07209e-06	0.0183791	0	0	0	1.266	26.502	2.448
TRINITY_DN133945_c0_g1_i12	C2D1B_XENLA	-10.6129	2.37023	5.49016e-06	0.0183791	0	0	0	2.266	2.647	1.543
TRINITY_DN133743_c0_g2_i3	RGRF2_DANRE	-10.9064	2.65826	5.68986e-06	0.0183791	0	0	0	0.452	2.749	2.046
TRINITY_DN126301_c0_g1_i1	SREK1_MOUSE	-10.5665	2.32526	5.91597e-06	0.0183791	0	0	0	1.839	3.725	3.099
TRINITY_DN112846_c0_g1_i2	P_PIG	-13.9523	5.67849	6.62839e-06	0.0197304	0	0	0	104.351	6.797	0.216
TRINITY_DN133640_c5_g3_i6	DYST_HUMAN	-11.0243	2.77295	7.07571e-06	0.0197304	0	0	0	11.579	9.14	1.636
TRINITY_DN137204_c3_g4_i4	CAC1B_HUMAN	-10.5625	2.32153	7.13659e-06	0.0197304	0	0	0	0.839	1.894	0.82
TRINITY_DN124508_c0_g1_i4	D19L3_HUMAN	-10.3161	2.08115	8.54053e-06	0.0226786	0	0	0	2.161	2.725	2.219
TRINITY_DN136584_c0_g1_i5	CPNE3_HUMAN	-11.3614	3.10556	1.00098e-05	0.0226786	0	0	0	0.282	6.517	10.294
TRINITY_DN92115_c0_g1_i1	ELMD2_MOUSE	-10.2466	2.01385	1.06786e-05	0.0226786	0	0	0	2.879	5.039	6.4
TRINITY_DN133100_c0_g5_i3	BAG2_MOUSE	-10.196	1.96451	1.07488e-05	0.0226786	0	0	0	0.96	1.198	1.205
TRINITY_DN127633_c1_g1_i3	DLGP4_HUMAN	-10.2293	1.99705	1.13173e-05	0.0226786	0	0	0	1.637	2.415	1.332
TRINITY_DN136152_c0_g1_i17	BRD2_HUMAN	-10.5872	2.34448	1.18798e-05	0.0226786	0	0	0	4.338	2.705	0.871
TRINITY_DN133556_c1_g1_i1	CSKI1_HUMAN	-10.6387	2.39585	1.20115e-05	0.0226786	0	0	0	0.548	2.396	4.828
TRINITY_DN133990_c0_g1_i2	NPNT_MOUSE	-10.816	2.56784	1.44837e-05	0.0255954	0	0	0	5.169	1.976	0.533
TRINITY_DN136154_c1_g1_i1	REEP2_BOVIN	-10.4653	2.22579	1.47636e-05	0.0255954	0	0	0	1.556	1.271	0.326
TRINITY_DN100565_c0_g1_i2	COCH_CHICK	-12.7682	4.49831	1.48789e-05	0.0255954	0	0	0	59.832	2.507	0.478
TRINITY_DN132106_c0_g1_i2	LPPR5_HUMAN	-10.1042	1.87618	1.55662e-05	0.0260476	0	0	0	2.097	4.126	1.907
TRINITY_DN137102_c1_g1_i7	DAF_HUMAN	-10.6959	2.45073	1.63464e-05	0.0260476	0	0	0	29.989	18.507	3.014
TRINITY_DN135813_c3_g1_i6	N/A	-11.2144	2.96084	1.64631e-05	0.0260476	0	0	0	0.185	5.565	8.633
TRINITY_DN135009_c5_g2_i2	DEDD_HUMAN	-10.4757	2.23703	1.64877e-05	0.0260476	0	0	0	1.766	9.319	15.371
TRINITY_DN134239_c0_g2_i2	TDH_BOVIN	-10.2987	2.06396	1.69028e-05	0.0261693	0	0	0	5.79	5.517	1.463
TRINITY_DN119850_c0_g1_i2	AAA1_RAT	-10.6642	2.41871	1.88253e-05	0.0261749	0	0	0	11.071	1.488	2.558
TRINITY_DN135990_c3_g5_i1	LIPA2_MOUSE	-10.238	2.00531	1.88742e-05	0.0261749	0	0	0	2.564	4.145	13.088
TRINITY_DN96026_c0_g1_i1	PP2BA_BOVIN	-9.92513	1.70212	1.91264e-05	0.0261749	0	0	0	1.758	1.082	2.122
TRINITY_DN109437_c0_g1_i4	MATR3_MOUSE	-10.2702	2.03698	1.91627e-05	0.0261749	0	0	0	0.71	2.198	4.786
TRINITY_DN137017_c0_g2_i2	N/A	-10.4339	2.19471	1.9359e-05	0.0261749	0	0	0	2.355	1.232	0.364
TRINITY_DN133816_c0_g1_i6	TP53B_HUMAN	-10.163	1.93382	1.9476e-05	0.0261749	0	0	0	0.629	2.923	1.332
TRINITY_DN135931_c0_g2_i1	CROCC_HUMAN	-10.1703	1.94029	1.96525e-05	0.0261749	0	0	0	1.056	3.71	5.589
TRINITY_DN132055_c7_g1_i2	N/A	-9.83346	1.61453	1.99351e-05	0.0261749	0	0	0	1.435	1.667	2.334
TRINITY_DN131688_c0_g1_i4	KANK1_HUMAN	-10.6546	2.40936	1.99496e-05	0.0261749	0	0	0	5.886	1.261	0.799
TRINITY_DN129468_c4_g1_i4	CTRO_MOUSE	-10.7031	2.45924	2.10647e-05	0.0271773	0	0	0	0.194	2.749	3.944
TRINITY_DN120050_c1_g1_i1	ACOD_CYPCA	-10.7732	2.52524	2.1524e-05	0.0273147	0	0	0	9.209	0.691	2.642
TRINITY_DN133816_c1_g1_i6	TP53B_HUMAN	-10.6254	2.38381	2.24808e-05	0.0280687	0	0	0	0.25	4.517	2.925
TRINITY_DN135040_c1_g1_i2	L1CAM_TAKRU	-8.61308	3.04294	2.40554e-05	0.028552	0	0	0.025	8.547	2.275	2.482
TRINITY_DN136154_c1_g1_i6	REEP2_BOVIN	-10.6898	2.44666	2.43432e-05	0.028552	0	0	0	0.105	2.275	1.661
TRINITY_DN127680_c0_g1_i5	LRBA_MOUSE	-10.045	1.81932	2.5257e-05	0.0291817	0	0	0	0.234	1.019	1.311
TRINITY_DN131688_c0_g1_i2	KANK1_HUMAN	-9.9548	1.73031	2.60671e-05	0.0296747	0	0	0	2.306	1.227	0.761
TRINITY_DN122729_c2_g1_i3	SPF45_MOUSE	-9.59061	1.38203	2.96403e-05	0.0326162	0	0	0	2.742	3.367	4.278
TRINITY_DN132320_c2_g1_i5	GANAB_MACFA	-10.1274	1.89965	3.03355e-05	0.0326162	0	0	0	0.693	5.773	3.741
TRINITY_DN135717_c0_g1_i3	KAT6A_HUMAN	-9.72774	1.51195	3.03364e-05	0.0326162	0	0	0	2.161	0.99	1.454
TRINITY_DN134119_c1_g1_i1	APLP1_HUMAN	-13.9086	5.63535	3.21758e-05	0.0341121	0	0	0	17.401	59.662	0
TRINITY_DN120347_c0_g1_i1	MCA3_HUMAN	-9.56404	1.35665	3.2609e-05	0.0341121	0	0	0	3.395	3.932	2.604
TRINITY_DN132546_c5_g1_i2	N/A	-9.90889	1.68879	3.42127e-05	0.0347163	0	0	0	0.581	3.841	2.236
TRINITY_DN128091_c2_g1_i6	N/A	-9.77787	1.56201	3.45319e-05	0.0347163	0	0	0	4.209	8	2.076
TRINITY_DN123523_c0_g1_i1	FZD1_XENLA	-9.74831	1.53115	3.77746e-05	0.0368239	0	0	0	4.878	1.536	2.253
TRINITY_DN132145_c0_g2_i4	PSD1_RAT	-10.5248	2.28606	3.85189e-05	0.0368239	0	0	0	0.145	4.15	1.847
TRINITY_DN129936_c0_g2_i4	ETV1_HUMAN	-9.85484	1.63555	3.85311e-05	0.0368239	0	0	0	1.129	2.986	7.601
TRINITY_DN118480_c0_g1_i2	RN128_MOUSE	-9.46677	1.26331	4.00485e-05	0.0373045	0	0	0	2.08	1.333	2.938
TRINITY_DN128911_c2_g2_i9	RPGR_CANFA	-9.39242	1.19339	4.02277e-05	0.0373045	0	0	0	1.54	1.744	2.219
TRINITY_DN129448_c0_g1_i4	N/A	-9.60029	1.38988	4.04797e-05	0.0373045	0	0	0	4.596	2.106	2.219
TRINITY_DN128738_c5_g1_i4	ELAV3_XENLA	-9.58461	1.37739	4.128e-05	0.0375944	0	0	0	1.081	3.691	3.644
TRINITY_DN122079_c0_g2_i2	SYWC_PONAB	-9.74742	1.53279	4.23427e-05	0.0381138	0	0	0	0.5	1.807	3.145
TRINITY_DN107105_c0_g1_i1	CTDP1_HUMAN	-10.0413	1.81306	4.38624e-05	0.039028	0	0	0	7.902	2.652	1.15
TRINITY_DN126622_c3_g3_i1	SYMC_XENLA	-9.34545	1.1484	4.55615e-05	0.0400791	0	0	0	1.758	1.42	1.357
TRINITY_DN135916_c4_g1_i3	EHMT2_MOUSE	-9.89431	1.67533	4.69633e-05	0.0403942	0	0	0	1.129	7.314	1.666
TRINITY_DN71583_c0_g2_i1	FXYD6_MACFA	-9.78948	1.5732	4.87391e-05	0.0405185	0	0	0	3.177	14.512	27.627
TRINITY_DN132478_c1_g1_i2	BBS1_HUMAN	-10.1724	1.94138	4.8829e-05	0.0405185	0	0	0	7.991	7.676	0.693
TRINITY_DN136571_c1_g1_i1	GBF1_HUMAN	-9.95529	1.73285	4.92015e-05	0.0405185	0	0	0	0.153	1.116	1.928
TRINITY_DN135625_c2_g1_i1	DYH2_MOUSE	-9.33398	1.13707	5.05398e-05	0.0407535	0	0	0	0.556	0.329	0.41
TRINITY_DN119186_c0_g1_i1	ZEP1_HUMAN	-10.2768	2.04316	5.24614e-05	0.0418669	0	0	0	0.589	2.14	11.313
TRINITY_DN80590_c0_g1_i2	RLP24_DANRE	-13.9283	5.6545	5.34783e-05	0.042243	0	0	0	139.331	0	13.367
TRINITY_DN164758_c0_g1_i1	THIOM_BOVIN	-9.26753	1.07467	5.59624e-05	0.0428921	0	0	0	8.628	6.097	13.629
TRINITY_DN126160_c0_g1_i2	CDHR2_HUMAN	-9.33121	1.13411	5.72936e-05	0.0434819	0	0	0	3.169	1.57	1.691
TRINITY_DN134649_c0_g1_i6	MITF_MOUSE	-9.18331	0.995766	6.30924e-05	0.0474179	0	0	0	0.718	0.758	1.505
TRINITY_DN131734_c5_g1_i1	N/A	-9.53951	1.33101	6.55249e-05	0.0487726	0	0	0	11.652	3.275	3.319
TRINITY_DN131775_c2_g2_i2	S12A4_RABIT	-14.7086	6.43344	6.74803e-05	0.0490355	0	0	0	85.716	1.391	0
TRINITY_DN96745_c0_g1_i4	N/A	-9.57035	1.36106	6.75378e-05	0.0490355	0	0	0	9.467	4.527	1.831
TRINITY_DN117915_c0_g2_i4	CLPP_MOUSE	-9.10099	0.919382	6.8156e-05	0.0490355	0	0	0	1.113	2.13	2.088
TRINITY_DN125782_c0_g2_i2	AR13B_DANRE	-9.84977	1.62779	6.84119e-05	0.0490355	0	0	0	2.814	0.643	0.419
Note: logFC: Log fold change, logCPM: log counts per million, FDR: false discovery rate (FDR)

## Sheet: Table S6
Table S6: Transcripts identified as significantly differentially expressed in male and female brain tissues that are upregulated in female brain tissue.
Transcript Information	SwissProt BLASTX Hits			Gene Ontology Blast
Transcript ID	Organism	% identity	Putative Function	Cellular Component	Molecular Function	Biological process
TRINITY_DN122503_c0_g1_i2, TRINITY_DN122503_c0_g1_i5	SFPQ_MOUSE	0.877	Splicing factor, proline- and glutamine-rich	Chromatin, cytoplasm, nuclear matrix, nucleoplasm, nucleus, paraspeckles, RNA polymerase II transcription factor complex.	Chromatin binding, core promoter binding, histone deacetylase binding, nucleotide binding, poly(A) RNA binding, RNA polymerase II distal enhancer sequence-specific DNA binding, transcription regulatory region DNA binding, transcription regulatory region sequence-specific DNA binding.	Alternative mRNA splicing, via spliceosome, cellular response to DNA damage stimulus, chromosome organization, double-strand break repair via homologous recombination, histone H3 deacetylation, negative regulation of circadian rhythm, negative regulation of transcription from RNA polymerase II promoter, negative regulation of transcription, DNA-templated, positive regulation of oxidative stress-i…
TRINITY_DN126164_c4_g1_i1	AASD1_DANRE	0.752	Alanyl-tRNA editing protein Aarsd1	Cytoplasm.	ATP binding, ligase activity (forming aminoacyl-tRNA and related compounds), metal ion binding, Ser-tRNA(Ala) hydrolase activity, tRNA binding.	Regulation of translational fidelity, translation, tRNA aminoacylation
TRINITY_DN131544_c6_g1_i4	H2A_ONCMY	0.981	Histone H2A	Nuclear chromatin, nuclear nucleosome.	DNA binding.	Nucleosome assembly.
TRINITY_DN116116_c1_g1_i2	N/A	N/A	N/A	N/A	N/A	N/A
TRINITY_DN129448_c0_g1_i5	N/A	N/A	N/A	N/A	N/A	N/A
TRINITY_DN105262_c0_g1_i1	N/A	N/A	N/A	N/A	N/A	N/A
TRINITY_DN96676_c0_g2_i1	CAND1_HUMAN	0.954	Cullin-associated NEDD8-dissociated protein 1	Culin-RING ubiquitin ligase complex, cytoplasm, nucleus.	None	Protein ubiquitination, SCF complex assembly.
TRINITY_DN134976_c3_g1_i1	N/A	N/A	N/A	N/A	N/A	N/A
TRINITY_DN130655_c0_g2_i1	SERC3_PONAB	0.735	Serine incorporator 3	N/A	N/A	N/A
TRINITY_DN135733_c3_g1_i3	ODBA_HUMAN	0.835	2-oxoisovalerate dehydrogenase subunit alpha, mitochondrial	Mitochondrial alpha-ketoglutarate dehydrogenase complex, mitochondrial matrix, mitochondrion, 3-methyl-2-oxobutanoate dehydrogenase (2methylpropanoyl-transferring) activity.	Alpha-ketoacid dehydrogenase activity, carboxy-lyase activity, metal ion binding.	Branched-chain amino acid catabolic process, cellular nitrogen compound metabolic process, small molecule metabolic process.
TRINITY_DN123196_c0_g1_i1	MED15_HUMAN	0.878	Mediator of RNA polymerase II transcription subunit 15	N/A	N/A	N/A
TRINITY_DN120410_c0_g1_i3	ASCC1_MOUSE	0.596	Activating signal cointegrator 1 complex subunit 1	Cytoplasm, transcription factor complex.	RNA binding.	Regulation of transcription, DNA-templated, transcription (DNA-templated).
TRINITY_DN137536_c1_g1_i6	BNI3L_HUMAN	0.703	BCL2/adenovirus E1B 19 kDa protein-interacting protein 3-like	Endoplasmic reticulum, integral component of membrane, intrinsic component of membrane, mitochondrial outer membrane, mitochondrion, nuclear envelope.	Identical protein binding, lamin binding, protein heterodimerization activity, protein homodimerization activity.	Cellular response to hypoxia, defense response to virus, mitochondrial outer membrane permeabilization, mitochondrial protein catabolic process, negative regulation of apoptotic process, negative regulation of cell death, positive regulation of apoptotic process, positive regulation of macroautophagy, regulation of mitophagy, regulation of protein targeting to mitochondrion, viral process.
TRINITY_DN121914_c0_g1_i2	GTPC1_BOVIN	0.5024	N/A	N/A	N/A	N/A
TRINITY_DN137167_c5_g1_i6	MKNK2_HUMAN	0.781	MAP kinase-interacting serine/threonine-protein kinase	Cytoplasm, nucleolus, nucleoplasm, nucleus, PML body.	ATP binding, calcium-dependent protein serine/threonine kinase activity, calmodulin binding, calmodulin-dependent protein kinase activity, metal ion binding, protein serine/threonine kinase activity.	Cell surface receptor signaling pathway, cellular response to arsenic-containing substance, extrinsic apoptotic signaling pathway in absence of ligand, hemopoiesis, ntracellular signal transduction, peptidyl-serine phosphorylation, protein autophosphorylation, protein phosphorylation, regulation of translation.
TRINITY_DN128130_c2_g1_i1	ART2_YEAST	0.877	Putative uncharacterized protein ART2	N/A	N/A	N/A
TRINITY_DN127824_c0_g1_i1	PDC6I_XENLA	0.722	Programmed cell death 6-interacting protein	None	None	Protein transport.
TRINITY_DN133227_c1_g1_i3	PAPOG_HUMAN	0.449	Poly(A) polymerase gamma	Cytoplasm, membrane, nucleoplasm, nucleus.	ATP binding, metal ion binding, polynucleotide adenylyltransferase activity, RNA binding.	mRNA polyadenylation, RNA polyadenylation.
TRINITY_DN134239_c0_g2_i3	TDH_BOVIN	0.82	L-threonine 3-dehydrogenase, mitochondrial	Mitochondrion	Coenzyme binding, L-threonine 3dehydrogenase activity	L-threonine catabolic process to glycine
TRINITY_DN122729_c2_g1_i2	SPF45_MOUSE	0.842	Splicing factor 45	Nucleoplasm, spliceosomal complex	Nucleotide binding, RNA binding	Alternative mRNA splicing via spliceosome, RNA splicing via transesterification reactions
TRINITY_DN121102_c2_g2_i1	BRD1_HUMAN	0.775	Full=Bromodomain-containing protein 1	Dendrite, MOZ/MORF histone acetyltransferase complex, nucleoplasm, nucleus, perikaryon	Histone binding, zinc ion binding	Histone H3 acetylation, response to electrical stimulus, response to immobilization stress
Note: Transcript ID: Trinity transcript name, Top Hit: top SwissProt BLASTX hit, % ID: Percent identity, Function: putative function from top SwissProt BLASTX hit.

## Sheet: Table S7
Table S7: Expression values (Trimmed mean of M-values, TMM) for transcripts identified as significantly differentially expressed between male and female brain tissues that are upregulated in female brain.
Transcript Information						Brain
Transcript ID	Organism	logFC	logCPM	PValue	FDR	Female 1	Female 2	Female 3	Male 1	Male 2	Male 3
TRINITY_DN122503_c0_g1_i2	SFPQ_MOUSE	12.1	3.8	1.6e-06	0.014	0.5	6.1	5.4	0	0	0
TRINITY_DN122503_c0_g1_i5	SFPQ_MOUSE	11	2.8	5.1e-06	0.018	3	13.8	15.2	0	0	0
TRINITY_DN126164_c4_g1_i1	AASD1_DANRE	10.7	2.4	5.7e-06	0.018	8.4	3.1	6.6	0	0	0
TRINITY_DN131544_c6_g1_i4	H2A_ONCMY	10.9	2.7	5.9e-06	0.018	3	15.2	11.2	0	0	0
TRINITY_DN116116_c1_g1_i2	N/A	15.1	6.8	9.3e-06	0.023	145.2	110.3	0	0	0	0
TRINITY_DN129448_c0_g1_i5	N/A	10.3	2	9.7e-06	0.023	4.5	4.9	2.7	0	0	0
TRINITY_DN105262_c0_g1_i1	N/A	8.8	2.5	1.1e-05	0.023	23.5	49.3	5.5	0	0.1	0
TRINITY_DN96676_c0_g2_i1	CAND1_HUMAN	10.5	2.3	1.1e-05	0.023	1.7	2.6	0.5	0	0	0
TRINITY_DN134976_c3_g1_i1	N/A	10.4	2.20791	1.18e-05	0.0226786	6.886	6.477	1.639	0	0	0
TRINITY_DN130655_c0_g2_i1	SERC3_PONAB	11.7	3.5	1.2e-05	0.023	46	24.8	0.5	0	0	0
TRINITY_DN135733_c3_g1_i3	ODBA_HUMAN	10.8	2.5	1.3e-05	0.025	7.3	2.1	0.7	0	0	0
TRINITY_DN123196_c0_g1_i1	MED15_HUMAN	10.1	1.8	2.3e-05	0.028	1	3.4	1.5	0	0	0
TRINITY_DN120410_c0_g1_i3	ASCC1_MOUSE	10	1.8	2.4e-05	0.028	2.3	5.1	1.3	0	0	0
TRINITY_DN137536_c1_g1_i6	BNI3L_HUMAN	13.3	5	2.8e-05	0.031	22.9	0	6.5	0	0	0
TRINITY_DN121914_c0_g1_i2	GTPC1_BOVIN	10	1.7	3.4e-05	0.035	6	22	5.2	0	0	0
TRINITY_DN137167_c5_g1_i6	MKNK2_HUMAN	10.2	2	3.5e-05	0.035	0.4	3.4	0.9	0	0	0
TRINITY_DN128130_c2_g1_i1	ART2_YEAST	7.9	1.6	4.6e-05	0.04	45.5	8.8	6.9	0	0.2	0
TRINITY_DN127824_c0_g1_i1	PDC6I_XENLA	12.4	4.1	4.8e-05	0.041	12	0	7.8	0	0	0
TRINITY_DN133227_c1_g1_i3	PAPOG_HUMAN	10.4	2.1	5e-05	0.041	0.7	15.9	11.4	0	0	0
TRINITY_DN134239_c0_g2_i3	TDH_BOVIN	10.7	2.4	5.5e-05	0.043	0.7	0.4	8.8	0	0	0
TRINITY_DN122729_c2_g1_i2	SPF45_MOUSE	9.7	1.5	5.5e-05	0.043	1.5	1.3	6.1	0	0	0
TRINITY_DN121102_c2_g2_i1	BRD1_HUMAN	9.7	1.5	6.9e-05	0.049	0.2	2	1.1	0	0	0
Note: logFC: Log fold change, logCPM: log counts per million, FDR: false discovery rate (FDR)

## Sheet: Table S8
Table S8: Transcripts identified as significantly differentially expressed in male and female muscle tissues that are upregulated in male muscle.
Transcript Information	Sprot BLASTX Hits			Gene Ontology Blast
Transcript ID	Organism	% ID	Function	Cellular Component	Molecular Function	Biological Process
TRINITY_DN135085_c1_g1_i5	LIMS1_HUMAN	0.9448	LIM and senescent cell antigen-like-containing domain protein 1	Cell-cell junction, cytosol, focal adhesion, perinuclear region of cytoplasm, plasma membrane	Protein kinase binding, zinc ion binding	Cell aging, cell junction assembly, cellular response to transforming growth factor beta stimulus, establishment of protein localization, negative regulation of transcription, DNA-templated, positive regulation of cell-substrate adhesion, positive regulation of focal adhesion assembly, positive regulation of gene expression, positive regulation of GTPase activity, positive regulation of substrate…
TRINITY_DN131015_c4_g1_i2	STOM_HUMAN	0.8833	Erythrocyte band 7 integral membrane protein	Blood microparticle, cytoplasm, cytoskeleton, endoplasmic reticulum, extracellular exosome, extracellular space, integral component of plasma membrane, melanosome, membrane, membrane raft, mitochondrion, perinuclear region of cytoplasm, vesicle	RNA polymerase binding	Mitophagy in response to mitochondrial depolarization, positive regulation by host of viral genome replication, positive regulation of defense response to virus by host, positive regulation of protein targeting to membrane, protein homooligomerization, regulation of acid-sensing ion channel activity, xenophagy
TRINITY_DN137536_c1_g1_i12	BNI3L_HUMAN	0.703	BCL2/adenovirus E1B 19 kDa protein-interacting protein 3-like	Endoplasmic reticulum, integral component of membrane, intrinsic component of membrane, mitochondrial outer membrane, mitochondrion, nuclear envelope	Identical protein binding, lamin binding, protein heterodimerization activity, protein homodimerization activity	Cellular response to hypoxia, defense response to virus, mitochondrial outer membrane permeabilization, mitochondrial protein catabolic process, negative regulation of apoptotic process, negative regulation of cell death, positive regulation of apoptotic process, positive regulation of macroautophagy, regulation of mitophagy, regulation of protein targeting to mitochondrion, viral process
TRINITY_DN136607_c3_g1_i1	KCC2B_MOUSE	0.8833	Calcium/calmodulin-dependent protein kinase type II subunit beta	Cytosol, microtubule organizing center, neuronal postsynaptic density, sarcoplasmic reticulum membrane, spindle midzone	ATP binding, calmodulin-dependent protein kinase activity, protein homodimerization activity, protein serine/threonine kinase activity	Activation of meiosis involved in egg activation, calcium ion transport, G1/S transition of mitotic cell cycle, inhibitory G-protein coupled receptor phosphorylation, long-term synaptic potentiation, neuromuscular process controlling balance, peptidyl-serine phosphorylation, positive regulation of apoptotic signaling pathway, positive regulation of dendritic spine morphogenesis, positive regulati…
TRINITY_DN136029_c6_g3_i2	FCRL5_HUMAN	0.2436	Fc receptor-like protein 5	Integral component of membrane, plasma membrane, receptor complex	N/A	Negative regulation of B cell receptor signaling pathway, negative regulation of release of sequestered calcium ion into cytosol
TRINITY_DN137232_c0_g1_i5	HERC1_HUMAN	0.8585	Probable E3 ubiquitin-protein ligase HERC1	Cytoplasm, cytosol, Golgi apparatus, membrane	ARF guanyl-nucleotide exchange factor activity, ligase activity, ubiquitin-protein transferase activity	Cerebellar Purkinje cell differentiation, negative regulation of autophagy, neuromuscular process controlling balance, neuron projection development, positive regulation of GTPase activity, transport
TRINITY_DN127812_c2_g1_i3	TPR_HUMAN	0.6795	Nucleoprotein TPR	Cytoplasm, cytoplasmic dynein complex, extrinsic component of membrane, kinetochore, mitotic spindle, nuclear envelope, nuclear inclusion body, nuclear membrane, nuclear periphery, nuclear pore, nuclear pore nuclear basket, nucleoplasm, nucleus	Chromatin binding, dynein complex binding, heat shock protein binding, mitogen-activated protein kinase binding, mRNA binding, nucleocytoplasmic transporter activity, poly(A) RNA binding, protein homodimerization activity, tubulin binding	Carbohydrate metabolic process, cell division, cellular protein metabolic process, cellular response to heat, cellular response to interferon-alpha, cytokine-mediated signaling pathway, gene expression, gene silencing by RNA, glucose transport, hexose transport, MAPK import into nucleus, mitotic cell cycle, mitotic nuclear division, mitotic nuclear envelope disassembly, mitotic spindle assembly c…
TRINITY_DN131447_c7_g1_i1	TM222_HUMAN	0.6968	Transmembrane protein 222	Integral component of membrane	N/A	N/A
TRINITY_DN107429_c0_g5_i1	KCRB_HUMAN	0.874	Creatine kinase B-type	Cytoplasm, GO:0070062, extracellular exosome, extracellular space, mitochondrion, myelin sheath	ATP binding, creatine kinase activity, ubiquitin protein ligase binding	Cellular chloride ion homeostasis, cellular nitrogen compound metabolic process, creatine metabolic process, polyamine metabolic process, small molecule metabolic process, substantia nigra development
TRINITY_DN134708_c0_g1_i1	CU025_HUMAN	0.4204	C2 domain-containing protein 2	Cytosol, extracellular region, nucleus	N/A	N/A
TRINITY_DN129238_c0_g1_i1	EI24_HUMAN	0.8416	Etoposide-induced protein 2.4 homolog	Cytoplasm, endoplasmic reticulum, endoplasmic reticulum membrane, Golgi apparatus, integral component of membrane, membrane, nuclear membrane	N/A	Apoptotic process, autophagy, negative regulation of cell growth
TRINITY_DN132953_c1_g1_i2	N/A	N/A	N/A	N/A	N/A	N/A
TRINITY_DN136596_c0_g1_i10, TRINITY_DN136596_c0_g1_i6	N/A	N/A	N/A	N/A	N/A	N/A
TRINITY_DN132383_c1_g1_i1	N/A	N/A	N/A	N/A	N/A	N/A
TRINITY_DN136385_c0_g1_i4	B2CL1_PIG	0.5193	Bcl-2-like protein 1	Cell junction, centrosome, cytosol, integral component of membrane, mitochondrial matrix, mitochondrial outer membrane, nuclear membrane, synaptic vesicle membrane	Protein heterodimerization activity, protein homodimerization activity	Cytokinesis, endocytosis, extrinsic apoptotic signaling pathway in absence of ligand, intrinsic apoptotic signaling pathway in response to DNA damage, mitotic cell cycle checkpoint, negative regulation of intrinsic apoptotic signaling pathway
TRINITY_DN133088_c4_g3_i2	CHD1_CHICK	0.8606	Chromodomain-helicase-DNA-binding protein 1	Chromosome, centromeric region, nucleus	ATP binding, DNA binding, helicase activity, regulation of transcription, DNA-templated, transcription, DNA-templated	N/A
TRINITY_DN130790_c0_g1_i1	DPTOR_HUMAN	0.8075	DEP domain-containing mTOR-interacting protein	Intracellular	N/A	Intracellular signal transduction, negative regulation of cell size, negative regulation of protein kinase activity, negative regulation of TOR signaling, regulation of extrinsic apoptotic signaling pathway
TRINITY_DN133216_c0_g1_i3	NU155_MOUSE	0.7464	Nuclear pore complex protein Nup155	Membrane, nuclear envelope, nuclear membrane, nuclear pore	Structural constituent of nuclear pore	Atrial cardiac muscle cell action potential, mRNA export from nucleus, nuclear envelope organization, protein import into nucleus
TRINITY_DN107664_c1_g1_i3	TMOD4_BOVIN	0.7291	Tropomodulin-4	Striated muscle thin filament	Tropomyosin binding	Actin filament organization, muscle contraction, myofibril assembly, pointed-end actin filament capping
TRINITY_DN81409_c0_g1_i1	EF1A2_RAT	0.9874	Elongation factor 1-alpha 2	Eukaryotic translation elongation factor 1 complex, intracellular, myelin sheath, neuronal cell body, nucleus, GTP binding	GTPase activity, translation elongation factor activity, positive regulation of apoptotic process	Positive regulation of lipid kinase activity, response to electrical stimulus, response to inorganic substance
TRINITY_DN136152_c0_g1_i17	BRD2_HUMAN	0.615	Bromodomain-containing protein 2	Cytoplasm, nucleus	Chromatin binding, lysine-acetylated histone binding	Chromatin modification, nucleosome assembly, regulation of transcription from RNA polymerase II promoter, transcription DNA-templated
TRINITY_DN98076_c0_g1_i1	UGPA_HUMAN	0.8851	UTP--glucose-1-phosphate uridylyltransferase	Cytosol, extracellular exosome, nucleus	Glucose binding, identical protein binding, metal ion binding, pyrimidine ribonucleotide binding, UTP:glucose-1-phosphate uridylyltransferase activity	Carbohydrate metabolic process, cellular glucuronidation, glucose 1-phosphate metabolic process, glucose metabolic process, glycogen biosynthetic process, small molecule metabolic process, UDP-glucose metabolic process, UDP-glucuronate biosynthetic process, xenobiotic metabolic process
TRINITY_DN132466_c4_g2_i1	HNRPR_HUMAN	0.916	Heterogeneous nuclear ribonucleoprotein R	Axon terminus, catalytic step 2 spliceosome, cytoplasm, dendrite, growth cone, intracellular ribonucleoprotein complex, nucleoplasm, spliceosomal complex	mRNA 3'-UTR binding, nucleotide binding, poly(A) RNA binding, RNA binding	Circadian rhythm, gene expression, mRNA destabilization, mRNA processing, mRNA splicing, via spliceosome, negative regulation of catalytic activity, positive regulation of mRNA catabolic process, RNA splicing
TRINITY_DN80590_c0_g1_i2	RLP24_DANRE	0.8634	Probable ribosome biogenesis protein RLP24	Cytosolic large ribosomal subunit, nucleolus	Structural constituent of ribosome	Assembly of large subunit precursor of preribosome, ribosomal large subunit assembly, translation
TRINITY_DN119900_c0_g1_i2	EPT1_MOUSE	0.5796	Ethanolaminephosphotransferase 1	Integral component of membrane	Ethanolaminephosphotransferase activity, metal ion binding	Phosphatidylethanolamine biosynthetic process, positive regulation of protein targeting to mitochondrion
TRINITY_DN129661_c2_g1_i7	N/A	N/A	N/A	N/A	N/A	N/A
TRINITY_DN134684_c0_g1_i2	LUZP1_HUMAN	0.5458	Leucine zipper protein 1	Extracellular exosome, membrane, nucleus	N/A	Artery development, neural fold bending, ventricular septum development
TRINITY_DN137385_c0_g1_i1	PURG_HUMAN	0.6997	Purine-rich element-binding protein gamma	Nucleus	DNA binding, poly(A) RNA binding	N/A
TRINITY_DN135557_c3_g1_i4	NCOR2_HUMAN	0.5435	Nuclear receptor corepressor 2	Histone deacetylase complex, membrane, nuclear body, nuclear matrix, nucleoplasm, nucleus, transcriptional repressor complex	DNA binding, histone deacetylase binding, ligand-dependent nuclear receptor binding, Notch binding, protein N-terminus binding, transcription corepressor activity, transcription factor binding	Cellular lipid metabolic process, chromatin organization, gene expression, negative regulation of transcription from RNA polymerase II promoter, Notch signaling pathway, regulation of cellular ketone metabolic process by negative regulation of transcription from RNA polymerase II promoter, small molecule metabolic process, transcription initiation from RNA polymerase II promoter, transcription, D…
TRINITY_DN131740_c0_g1_i2	UBP2_CHICK	0.8273	Ubiquitin carboxyl-terminal hydrolase 2	N/A	N/A	N/A
TRINITY_DN136906_c1_g1_i1	INAM2_HUMAN	0.4792	Putative transmembrane protein INAFM2	Integral component of membrane	N/A	N/A
TRINITY_DN120172_c0_g1_i5	NB5R3_BOVIN	0.7267	NADH-cytochrome b5 reductase 3	N/A	N/A	N/A
TRINITY_DN134760_c0_g1_i5	OSBL2_MOUSE	0.7169	Oxysterol-binding protein-related protein 2	N/A	Cholesterol binding	Lipid transport
TRINITY_DN75034_c0_g1_i1	N/A	N/A	N/A	N/A	N/A	N/A
TRINITY_DN129217_c0_g1_i4	ZN644_HUMAN	0.4368	Zinc finger protein 644	Nucleus	DNA binding, metal ion binding, regulation of transcription, DNA-templated	Transcription, DNA-templated
TRINITY_DN128215_c0_g2_i2	MED23_DANRE	0.9465	Mediator of RNA polymerase II transcription subunit 23	Nucleus	N/A	Cardiovascular system development, regulation of transcription, DNA-templated, transcription, DNA-templated
TRINITY_DN135544_c2_g1_i22	CLAP2_MOUSE	0.7916	CLIP-associating protein 2	Axonal growth cone, basal cortex, cell cortex, cell leading edge, condensed chromosome kinetochore, cortical microtubule plus-end, cytoplasmic microtubule, Golgi apparatus, membrane, microtubule, microtubule organizing center, plasma membrane, ruffle membrane, spindle pole, trans-Golgi network	Actin filament binding, dystroglycan binding, microtubule binding, microtubule plus-end binding, protein tyrosine kinase binding	Cell division, cell migration, establishment of protein localization to plasma membrane, establishment or maintenance of cell polarity, exit from mitosis, Golgi organization, meiotic cell cycle, microtubule anchoring, microtubule cytoskeleton organization, microtubule nucleation, microtubule organizing center organization, mitotic spindle organization, negative regulation of focal adhesion assemb…
TRINITY_DN134521_c4_g1_i11	S12A4_RAT	0.8773	Solute carrier family 12 member 4	Anchored component of membrane	Dipeptidase activity, dipeptidyl-peptidase activity, exopeptidase activity, metal ion binding, metalloexopeptidase activity	N/A
TRINITY_DN135941_c2_g2_i5	N/A	N/A	N/A	N/A	N/A	N/A
TRINITY_DN96274_c0_g1_i1	EF1A2_RAT	0.9819	Elongation factor 1-alpha 2	Eukaryotic translation elongation factor 1 complex, intracellular, myelin sheath, neuronal cell body, nucleus	GTP binding, GTPase activity, translation elongation factor activity	Positive regulation of apoptotic process, positive regulation of lipid kinase activity, response to electrical stimulus, response to inorganic substance
TRINITY_DN130862_c0_g1_i7	SGCG_CANFA	0.7828	Gamma-sarcoglycan	N/A	N/A	N/A
TRINITY_DN117567_c0_g1_i4	F19A5_MOUSE	0.7619	Protein FAM19A5	Extracellular region, integral component of membrane	N/A	N/A
TRINITY_DN164366_c0_g1_i1	N/A	N/A	N/A	N/A	N/A	N/A
TRINITY_DN118231_c0_g1_i1	SLAI2_BOVIN	0.5779	SLAIN motif-containing protein 2	Cytoplasm, microtubule cytoskeleton	N/A	Cytoplasmic microtubule organization, microtubule nucleation, positive regulation of microtubule polymerization
TRINITY_DN131938_c0_g1_i2	S35A4_XENTR	0.5761	Probable UDP-sugar transporter protein SLC35A4	Golgi membrane, integral component of membrane	Sugar-proton symporter activity	N/A
TRINITY_DN136482_c0_g1_i1	FRY_HUMAN	0.8425	Protein furry homolog	Cell cortex, microtubule organizing center, site of polarized growth, spindle pole	Enzyme inhibitor activity	Actin filament reorganization, cell morphogenesis, negative regulation of catalytic activity, negative regulation of tubulin deacetylation, neuron projection development
TRINITY_DN70649_c0_g1_i1	UGPA_HUMAN	0.8851	UTP--glucose-1-phosphate uridylyltransferase	Cytosol, extracellular exosome, nucleus	Glucose binding, identical protein binding, metal ion binding, pyrimidine ribonucleotide binding, UTP:glucose-1-phosphate uridylyltransferase activity	Carbohydrate metabolic process, cellular glucuronidation, glucose 1-phosphate metabolic process, glucose metabolic process, glycogen biosynthetic process, small molecule metabolic process, UDP-glucose metabolic process, UDP-glucuronate biosynthetic process, xenobiotic metabolic process
TRINITY_DN130157_c2_g2_i3	AMZ2_PONAB	0.5989	Archaemetzincin-2	N/A	Metallopeptidase activity, zinc ion binding	N/A
TRINITY_DN135968_c0_g1_i4	ABLM2_HUMAN	0.6896	Actin-binding LIM protein 2	Actin cytoskeleton, myofibril	Zinc ion binding	Actin cytoskeleton organization, axon guidance, positive regulation of transcription from RNA polymerase II promoter, transcription DNA-templated
Note: Transcript ID: Trinity transcript name, Top Hit: top SwissProt BLASTX hit, % ID: Percent identity, Function: putative function from top SwissProt BLASTX hit.

## Sheet: Table S9
Table S9: Expression values (TMM) of transcripts identified as significantly differentially expressed between male and female muscle tissues that are upregulated in male muscle.
Transcript Information						Muscle
Transcript ID	Organism	logFC	logCPM	PValue	FDR	Female 1	Female 2	Female 3	Male 1	Male 2	Male 3
TRINITY_DN135085_c1_g1_i5	LIMS1_HUMAN	-12.5	4.8	4.23e-11	2.86e-06	0	0	0	51.2	15.4	11.4
TRINITY_DN131015_c4_g1_i2	STOM_HUMAN	-12.1	4.4	8.37e-11	2.86e-06	0	0	0	38.6	9.4	27
TRINITY_DN137536_c1_g1_i12	BNI3L_HUMAN	-11	3.3	5.9e-10	1.34e-05	0	0	0	7.8	5.2	6.8
TRINITY_DN136607_c3_g1_i1	KCC2B_MOUSE	-10.6	2.9	4.34e-09	5.27e-05	0	0	0	5.3	10.8	7.8
TRINITY_DN136029_c6_g3_i2	FCRL5_HUMAN	-10.7	2.9	4.63e-09	5.27e-05	0	0	0	18.1	13.6	6.6
TRINITY_DN137232_c0_g1_i5	HERC1_HUMAN	-10.2	2.5	1.4e-08	0.000136	0	0	0	1.4	1.9	1.8
TRINITY_DN127812_c2_g1_i3	TPR_HUMAN	-9.8	2.1	2.06e-07	0.00162	0	0	0	1.1	4.7	2.7
TRINITY_DN131447_c7_g1_i1	TM222_HUMAN	-9.5	1.8	2.58e-07	0.00176	0	0	0	5.1	3.4	2.1
TRINITY_DN107429_c0_g5_i1	KCRB_HUMAN	-10.5	2.8	5.69e-07	0.00324	0	0	0	1.6	20.1	43.3
TRINITY_DN134708_c0_g1_i1	CU025_HUMAN	-9.9	2.2	9.8e-07	0.00405	0	0	0	3.6	6.4	0.5
TRINITY_DN129238_c0_g1_i1	EI24_HUMAN	-9.4	1.7	1.06e-06	0.00405	0	0	0	6.1	1.3	4.3
TRINITY_DN132953_c1_g1_i2	N/A	-9.4	1.7	1.07e-06	0.00405	0	0	0	2.7	3.6	0.8
TRINITY_DN136596_c0_g1_i10	N/A	-12.3	4.6	1.92e-06	0.00623	0	0	0	0.8	53.7	0.5
TRINITY_DN132383_c1_g1_i1	N/A	-9	1.3	2.49e-06	0.00738	0	0	0	2.8	6.6	6.2
TRINITY_DN136385_c0_g1_i4	B2CL1_PIG	-9.1	1.5	3.25e-06	0.00886	0	0	0	0.8	3.9	2.2
TRINITY_DN133088_c4_g3_i2	CHD1_CHICK	-8.9	1.2	3.47e-06	0.0091	0	0	0	4.4	2.6	1.6
TRINITY_DN130790_c0_g1_i1	DPTOR_HUMAN	-9.3	1.6	3.77e-06	0.00953	0	0	0	4.1	0.5	3.4
TRINITY_DN133216_c0_g1_i3	NU155_MOUSE	-8.7	1.1	4.21e-06	0.0098	0	0	0	1.2	2.1	1.3
TRINITY_DN107664_c1_g1_i3	TMOD4_BOVIN	-13.5	5.8	4.27e-06	0.0098	0	0	0	45.7	0	218.9
TRINITY_DN81409_c0_g1_i1	EF1A2_RAT	-13.5	5.7	4.31e-06	0.0098	0	0	0	164.2	0	739
TRINITY_DN136152_c0_g1_i17	BRD2_HUMAN	-8.8	1.2	4.77e-06	0.0105	0	0	0	4	1.7	1.2
TRINITY_DN98076_c0_g1_i1	UGPA_HUMAN	-12.9	5.1	5.26e-06	0.011	0	0	0	111.1	0	29.6
TRINITY_DN132466_c4_g2_i1	HNRPR_HUMAN	-8.9	1.3	5.3e-06	0.011	0	0	0	2.2	3.2	0.6
TRINITY_DN80590_c0_g1_i2	RLP24_DANRE	-12.7	4.9	6.02e-06	0.0117	0	0	0	153.5	0	43.8
TRINITY_DN119900_c0_g1_i2	EPT1_MOUSE	-9.4	1.7	6.57e-06	0.0125	0	0	0	0.4	6.8	4.9
TRINITY_DN129661_c2_g1_i7	N/A	-8.7	1	6.94e-06	0.0128	0	0	0	7.7	2.8	5.7
TRINITY_DN134684_c0_g1_i2	LUZP1_HUMAN	-6.7	1.9	7.22e-06	0.013	0	0	0	1.1	1.5	1.4
TRINITY_DN137385_c0_g1_i1	PURG_HUMAN	-8.8	1.1	7.91e-06	0.0138	0	0	0	0.8	1.4	0.3
TRINITY_DN135557_c3_g1_i4	NCOR2_HUMAN	-8.6	1	9.09e-06	0.0151	0	0	0	1.9	0.7	1.6
TRINITY_DN131740_c0_g1_i2	UBP2_CHICK	-8.7	1.1	1.59e-05	0.0226	0	0	0	5	3.4	0.7
TRINITY_DN136906_c1_g1_i1	INAM2_HUMAN	-11.3	3.6	1.73e-05	0.0241	0	0	0	0	21	8
TRINITY_DN120172_c0_g1_i5	NB5R3_BOVIN	-8.5	0.8	1.86e-05	0.0253	0	0	0	0.8	2.7	1.1
TRINITY_DN134760_c0_g1_i5	OSBL2_MOUSE	-8.4	0.8	2.03e-05	0.0261	0	0	0	1.8	1.9	0.6
TRINITY_DN75034_c0_g1_i1	N/A	-8.5	0.9	2.08e-05	0.0263	0	0	0	15.1	3.4	5.2
TRINITY_DN129217_c0_g1_i4	ZN644_HUMAN	-8.7	1.1	2.37e-05	0.0294	0	0	0	0.3	2.1	0.6
TRINITY_DN128215_c0_g2_i2	MED23_DANRE	-8.1	0.6	2.55e-05	0.03	0	0	0	1.8	1.2	1.6
TRINITY_DN135544_c2_g1_i22	CLAP2_MOUSE	-8.3	0.7	2.8e-05	0.0313	0	0	0	1.1	0.9	2.7
TRINITY_DN134521_c4_g1_i11	S12A4_RAT	-10.8	3.1	2.98e-05	0.0328	0	0	0	0	16.3	5.6
TRINITY_DN135941_c2_g2_i5	N/A	-8.2	0.6	3.1e-05	0.0336	0	0	0	3.7	2.8	1.1
TRINITY_DN96274_c0_g1_i1	EF1A2_RAT	-11.6	8	3.39e-05	0.0355	0	0	0.2	302	0	480.1
TRINITY_DN130862_c0_g1_i7	SGCG_CANFA	-10.9	3.2	3.58e-05	0.0361	0	0	0	37	0	6.1
TRINITY_DN136596_c0_g1_i6	N/A	-6.7	4.6	3.72e-05	0.0361	0.5	0.4	0	4.8	87.9	9.1
TRINITY_DN117567_c0_g1_i4	F19A5_MOUSE	-8.1	0.5	3.76e-05	0.0361	0	0	0	0.7	1.4	1.2
TRINITY_DN164366_c0_g1_i1	N/A	-9	1.4	4.07e-05	0.0375	0	0	0	0.5	9.8	16.3
TRINITY_DN118231_c0_g1_i1	SLAI2_BOVIN	-10.3	2.6	4.07e-05	0.0375	0	0	0	0	7.5	7.3
TRINITY_DN131938_c0_g1_i2	S35A4_XENTR	-10.6	2.9	4.38e-05	0.0399	0	0	0	28.2	6.6	0
TRINITY_DN136482_c0_g1_i1	FRY_HUMAN	-10.4	2.7	4.66e-05	0.0418	0	0	0	0	5.3	2.1
TRINITY_DN70649_c0_g1_i1	UGPA_HUMAN	-10.1807	2.48052	4.86261e-05	0.0425603	0	0	0	21.133	0	15.768
TRINITY_DN130157_c2_g2_i3	AMZ2_PONAB	-8.13659	0.55494	5.65272e-05	0.0476433	0	0	0	0.859	3.464	1.451
TRINITY_DN135968_c0_g1_i4	ABLM2_HUMAN	-6.79083	2.01147	5.95909e-05	0.0496131	0	0	0.121	13.303	1.096	2.777
Note: logFC: Log fold change, logCPM: log counts per million, FDR: false discovery rate (FDR)

## Sheet: Table S10
Table S10: Transcripts identified as significantly differentially expressed in male and female muscle tissues that are upregulated in female muscle.
Transcript Information	Sprot BLASTP Hits			Gene Ontology Blast
Transcript ID	Organism	% ID	Function	Cellular Component	Molecular Function	Biological Process
TRINITY_DN105262_c0_g1_i1	N/A	N/A	N/A	N/A	N/A	N/A
TRINITY_DN107203_c0_g1_i1	MMP14_HUMAN	0.7425	Matrix metalloproteinase-14	Cytoplasmic vesicle, extracellular matrix, focal adhesion, Golgi lumen, integral component of plasma membrane, macropinosome, melanosome, plasma membrane	Calcium ion binding, metalloendopeptidase activity, peptidase activator activity, zinc ion binding	Angiogenesis, astrocyte cell migration, branching morphogenesis of an epithelial tube, chondrocyte proliferation, collagen catabolic process, craniofacial suture morphogenesis, embryonic cranial skeleton morphogenesis, endochondral ossification, endodermal cell differentiation, endothelial cell proliferation, extracellular matrix disassembly, extracellular matrix organization, lung development, m…
TRINITY_DN127347_c2_g1_i2	NB5R3_MACFA	0.6779	NADH-cytochrome b5 reductase 3	Endoplasmic reticulum membrane, mitochondrial outer membrane	Cytochrome-b5 reductase activity, acting on NAD(P)H	Cholesterol biosynthetic process
TRINITY_DN121351_c0_g1_i1	HSPBB_DANRE	0.5714	Heat shock protein beta-11	N/A	N/A	N/A
TRINITY_DN131447_c7_g1_i5	TM222_HUMAN	0.6968	Transmembrane protein 222	Integral component of membrane	N/A	N/A
TRINITY_DN134976_c3_g1_i1	N/A	N/A	N/A	N/A	N/A	N/A
TRINITY_DN112207_c0_g1_i1	N/A	N/A	N/A	N/A	N/A	N/A
TRINITY_DN135085_c1_g1_i8	LIMS1_HUMAN	0.9448	LIM and senescent cell antigen-like-containing domain protein 1	Cell-cell junction, cytosol, focal adhesion, perinuclear region of cytoplasm, plasma membrane	Protein kinase binding, zinc ion binding	Cell aging, cell junction assembly, cellular response to transforming growth factor beta stimulus, establishment of protein localization, negative regulation of transcription, DNA-templated, positive regulation of cell-substrate adhesion, positive regulation of focal adhesion assembly, positive regulation of gene expression, positive regulation of GTPase activity, positive regulation of substrate…
TRINITY_DN129448_c0_g1_i5	N/A	N/A	N/A	N/A	N/A	N/A
TRINITY_DN96074_c0_g1_i1	RAD_HUMAN	0.6746	GTP-binding protein RAD	Intracellular, plasma membrane	GTP binding, GTPase activity	Negative regulation of cell growth, small GTPase mediated signal transduction
TRINITY_DN133088_c4_g3_i1	CHD1_CHICK	0.8517	Chromodomain-helicase-DNA-binding protein 1	Chromosome, centromeric region, nucleus	ATP binding, DNA binding, helicase activity	Regulation of transcription, DNA-templated, transcription DNA-templated
TRINITY_DN134077_c0_g1_i1	NUMB_MOUSE	0.4964	Protein numb homolog	Apical part of cell, basolateral plasma membrane, clathrin-coated vesicle, cytoplasm, cytoplasmic, membrane-bounded vesicle, early endosome, extrinsic component of plasma membrane, focal adhesion, nucleus, plasma membrane	Alpha-catenin binding, beta-catenin binding, cadherin binding	Adherens junction organization, axonogenesis, forebrain development, lateral ventricle development, lung epithelial cell differentiation, negative regulation of Notch signaling pathway, negative regulation of protein localization to plasma membrane, nervous system development, neuroblast division in subventricular zone, neuroblast proliferation, positive regulation of cell migration, positive reg…
TRINITY_DN109026_c0_g1_i4	GCP2_MOUSE	0.8145	Gamma-tubulin complex component 2;	Centrosome, equatorial microtubule organizing center, gamma-tubulin small complex, membrane, microtubule, nucleoplasm, spindle pole	Gamma-tubulin binding, structural constituent of cytoskeleton	Centrosome duplication, cytoplasmic microtubule organization, interphase microtubule nucleation by interphase microtubule organizing center, meiotic nuclear division, mitotic spindle assembly, positive regulation of microtubule nucleation
TRINITY_DN132019_c0_g1_i1	NALD2_MOUSE	0.6825	N-acetylated-alpha-linked acidic dipeptidase 2;	Integral component of membrane	Carboxypeptidase activity, dipeptidase activity, metal ion binding, metallopeptidase activity, N-formylglutamate deformylase activity, peptidase activity	Neurotransmitter catabolic process, proteolysis
TRINITY_DN126164_c4_g1_i1	AASD1_DANRE	0.7524	Alanyl-tRNA editing protein Aarsd1;	Cytoplasm	ATP binding, ligase activity, forming aminoacyl-tRNA and related compounds, metal ion binding, Ser-tRNA(Ala) hydrolase activity, tRNA binding	Regulation of translational fidelity, translation, tRNA aminoacylation
TRINITY_DN120078_c1_g1_i2	N/A	N/A	N/A	N/A	N/A	N/A
TRINITY_DN132908_c0_g3_i3	MCA3A_DANRE	0.6344	Protein-methionine sulfoxide oxidase mical3a;	Cytoplasm, cytoskeleton, nucleus	Actin binding, FAD binding, oxidoreductase activity, acting on paired donors, with incorporation or reduction of molecular oxygen, NAD(P)H as one donor, and incorporation of one atom of oxygen, zinc ion binding	Actin filament depolymerization, cytoskeleton organization, exocytosis, oxidation-reduction process
TRINITY_DN117161_c2_g1_i4	DCOR_CHICK	0.7965	Ornithine decarboxylase;	Cytoplasm	Ornithine decarboxylase activity	Putrescine biosynthetic process from ornithine
TRINITY_DN129769_c3_g1_i2	ATK3_HUMAN	0.936	N/A	N/A	N/A	N/A
TRINITY_DN120212_c0_g1_i4	LDB3_HUMAN	0.4935	LIM domain-binding protein 3;	Cytoskeleton, perinuclear region of cytoplasm, pseudopodium, Z disc	Cytoskeletal protein binding, zinc ion binding	Sarcomere organization
TRINITY_DN120646_c0_g1_i1	VP37C_PONAB	0.3942	Vacuolar protein sorting-associated protein 37C;	ESCRT I complex, late endosome membrane		Protein transport
TRINITY_DN129520_c1_g2_i3	DGKE_HUMAN	0.7016	Diacylglycerol kinase epsilon;	Cytoplasm, integral component of membrane, membrane, plasma membrane	ATP binding, diacylglycerol kinase activity, metal ion binding	Blood coagulation, intracellular signal transduction, phospholipid biosynthetic process, platelet activation, protein kinase C-activating G-protein coupled receptor signaling pathway
TRINITY_DN102038_c0_g1_i1	EPC2_HUMAN	0.7491	N/A	N/A	N/A	N/A
TRINITY_DN135733_c3_g1_i3	ODBA_HUMAN	0.8346	2-oxoisovalerate dehydrogenase subunit alpha, mitochondrial;	Mitochondrial alpha-ketoglutarate dehydrogenase complex, mitochondrial matrix, mitochondrion	3-methyl-2-oxobutanoate dehydrogenase (2-methylpropanoyl-transferring) activity, alpha-ketoacid dehydrogenase activity, carboxy-lyase activity, metal ion binding	Branched-chain amino acid catabolic process, cellular nitrogen compound metabolic process, small molecule metabolic process
TRINITY_DN136228_c1_g1_i1	ACACA_SHEEP	0.8862	Acetyl-CoA carboxylase 1;	Cytosol	Acetyl-CoA carboxylase activity, ATP binding, biotin carboxylase activity, metal ion binding	Acetyl-CoA metabolic process, fatty acid biosynthetic process, malonyl-CoA biosynthetic process, protein homotetramerization
TRINITY_DN126863_c0_g1_i2	ZNT4_RAT	0.6098	N/A	N/A	N/A	N/A
TRINITY_DN123406_c2_g1_i7	N/A	N/A	N/A	N/A	N/A	N/A
TRINITY_DN131473_c4_g1_i2	N/A	N/A	N/A	N/A	N/A	N/A
TRINITY_DN134239_c0_g2_i6	TDH_BOVIN	0.8204	L-threonine 3-dehydrogenase, mitochondrial;	Mitochondrion	Coenzyme binding, L-threonine 3-dehydrogenase activity	L-threonine catabolic process to glycine
TRINITY_DN120212_c0_g1_i3	LDB3_HUMAN	0.4967	LIM domain-binding protein 3;	Cytoskeleton, perinuclear region of cytoplasm, pseudopodium, Z disc	Cytoskeletal protein binding, zinc ion binding	Sarcomere organization
TRINITY_DN132272_c1_g1_i1	SPTB2_HUMAN	0.5765	Spectrin beta chain, non-erythrocytic 1;	Axolemma, cuticular plate, cytoplasm, cytosol, extracellular exosome, M band, neuronal postsynaptic density, nucleolus, spectrin, spectrin-associated cytoskeleton	Actin binding, ankyrin binding, GTPase binding, phospholipid binding, poly(A) RNA binding, structural constituent of cytoskeleton	Actin filament capping, activation of MAPKK activity, axon guidance, common-partner SMAD protein phosphorylation, epidermal growth factor receptor signaling pathway, Fc-epsilon receptor signaling pathway, fibroblast growth factor receptor signaling pathway, Golgi to plasma membrane protein transport, innate immune response, insulin receptor signaling pathway, MAPK cascade, membrane assembly, mito…
TRINITY_DN127124_c2_g3_i3	PF2R_HUMAN	0.5953	Prostaglandin F2-alpha receptor;	Cytoplasm, extracellular region, integral component of plasma membrane	Prostaglandin F receptor activity	Calcium-mediated signaling using intracellular calcium source, cellular response to prostaglandin D stimulus, G-protein coupled receptor signaling pathway, negative regulation of apoptotic process, parturition, positive regulation of cell proliferation, positive regulation of gene expression, response to estradiol, response to lipopolysaccharide
Note: Transcript ID: Trinity transcript name, Top Hit: top SwissProt BLASTX hit, % ID: Percent identity, Function: putative function from top SwissProt BLASTX hit.

[truncated: 5 more sheets: Table S11, Table S12, Table S13, Table S14, Table S15]
